# Supplementary material for: Quantitative Profiling of Carotenoids, Tocopherols, Phytosterols, and Fatty Acids in the Flower Petals of Ten Marigold (Tagetes spp. L.) Cultivars
Source: Foods. 2023 Sep 24;12(19):3549. doi: 10.3390/foods12193549 (PMC10572322; doi:10.3390/foods12193549)
Supplement: Supplementary file 1 [file foods-12-03549-s001.zip]

Archive with 1 entries (1 files):
- foods-2583834-supplementary.pdf
